# Supplementary material for: Vaccine Side Effects in Health Care Workers after Vaccination against SARS-CoV-2: Data from TüSeRe:exact Study
Source: Viruses. 2022 Dec 25;15(1):65. doi: 10.3390/v15010065 (PMC9864657; doi:10.3390/v15010065)
Supplement: Supplementary file 1 [file viruses-15-00065-s001.zip]

Archive with 1 entries (1 files):
- viruses-2015365-supplementary.pdf
